# Supplementary material for: Small changes in rhizosphere microbiome composition predict disease outcomes earlier than pathogen density variations
Source: ISME J. 2022 Jul 22;16(10):2448–56. doi: 10.1038/s41396-022-01290-z (PMC9478146; doi:10.1038/s41396-022-01290-z)
Supplement: Supplementary file 2 — External Databases S1 [file 41396_2022_1290_MOESM2_ESM.xlsx]

## Sheet: Sheet1
External Databases S1 Disease incidence based on other studies
Number	Disease incidence 1	Disease incidence 2	Disease incidence 3	Disease incidence 4	Disease incidence 5	Disease incidence 6	Disease incidence 7	Disease incidence 8	Disease incidence 9	Disease incidence 10	Disease incidence 11	Disease incidence 12	Disease incidence 13	Disease incidence 14	Disease incidence 15	Disease incidence 16	Disease incidence 17	Disease incidence 18	Disease incidence 19	Disease incidence 20	Disease incidence 21	Disease incidence 22	Disease incidence 23	Disease incidence 24	Disease incidence 25	Disease incidence 26	Disease incidence 27	Disease incidence 28	Disease incidence 29	Disease incidence 30	Disease incidence 31	Disease incidence 32	Disease incidence 33	Publication year	Journal	Article title	DOI
1	93.8																																	2020	BMC MICROBIOLOGY	Biocontrol Of Tomato Bacterial Wilt By The New Strain Bacillus Velezensis Fjat-46737 And Its Lipopeptides	10.1186/s12866-020-01851-2
2	83.28	74.92	43.03	20.74	88.9	100	95.7	98.6	22.5	56.9	23.3	66.1	29.9	61.4																				2020	FRONTIERS IN PLANT SCIENCE	Alteration Of Bacterial Wilt Resistance In Tomato Plant By Microbiota Transplant	10.3389/fpls.2020.01186
3	79.96	47.93																																2020	PLANT PATHOLOGY JOURNAL	Contribution Of The Muri Gene Encoding Glutamate Racemase In The Motility And Virulence Of Ralstonia Solanacearum	10.5423/PPJ.OA.03.2020.0049
4	0	100																																2020	FRONTIERS IN MICROBIOLOGY	Biocontrol Of Bacterial Wilt Disease Through Complex Interaction Between Tomato Plant, Antagonists, The Indigenous Rhizosphere Microbiota, And Ralstonia Solanacearum	10.3389/fmicb.2019.02835
5	17.19																																	2020	FUNCTIONAL ECOLOGY	Chemical Structure Predicts The Effect Of Plant‐Derived Low‐Molecular Weight Compounds On Soil Microbiome Structure And Pathogen Suppression	10.1111/1365-2435.13624
6	100	100																																2020	JOURNAL OF BACTERIOLOGY	The Lysr-Type Transcriptional Regulator Crga Negatively Regulates The Flagellar Master Regulator Flhdc In Ralstonia Solanacearum Gmi1000	10.1128/JB.00419-20
7	60	70	80	100																														2020	MICROBES AND ENVIRONMENTS	Biocontrol Of Tomato Bacterial Wilt By Foliar Spray Application Of A Novel Strain Of Endophytic Bacillus Sp	10.1264/jsme2.ME20078
8	85.4																																	2020	PHYTOPATHOLOGY	Bacillus Amyloliquefaciens Strain Pmb05 Intensifies Plant Immune Responses To Confer Resistance Against Bacterial Wilt Of Tomato	10.1094/PHYTO-01-20-0026-R
9	98.1																																	2020	EGYPTIAN JOURNAL OF BIOLOGICAL PEST CONTROL	Efficacy Of Indigenous Plant Growth-Promoting Rhizobacteria And Trichoderma Strains In Eliciting Resistance Against Bacterial Wilt In A Tomato	10.1186/s41938-020-00303-3
10	81.7																																	2020	JOURNAL OF INTEGRATIVE AGRICULTURE	Silicon Impacts On Soil Microflora Under Ralstonia Solanacearum Inoculation	10.1016/S2095-3119(18)62122-7
11	88.22																																	2020	JOURNAL OF VISUALIZED EXPERIMENTS	Tomato Root Transformation Followed By Inoculation With Ralstonia Solanacearum For Straightforward Genetic Analysis Of Bacterial Wilt Disease	10.3791/60302
12	100	100																																2020	FRONTIERS IN MICROBIOLOGY	L-Amino Acid Oxidases From Mushrooms Show Antibacterial Activity Against The Phytopathogen Ralstonia Solanacearum	10.3389/fmicb.2020.00977
13	66.67																																	2020	NATURE COMMUNICATIONS	An Immune Receptor Complex Evolved In Soybean To Perceive A Polymorphic Bacterial Flagellin	10.1038/s41467-020-17573-y
14	61.35																																	2019	APPLIED MICROBIOLOGY AND BIOTECHNOLOGY	The Impact Of Paenibacillus Polymyxa Hy96-2 Luxs On Biofilm Formation And Control Of Tomato Bacterial Wilt	10.1007/s00253-019-10162-0
15	86	98.03																																2019	EUROPEAN JOURNAL OF PLANT PATHOLOGY	Soil Fumigation With Mustard Essential Oil To Control Bacterial Wilt In Tomato	10.1007/s10658-019-01777-0
16	100																																	2019	MOLECULAR PLANT-MICROBE INTERACTIONS	The Rsc0454-Encoded Fad-Linked Oxidase Is Indispensable For Pathogenicity In Ralstonia Solanacearum Gmi1000	10.1094/MPMI-08-18-0224-R
17	100																																	2019	HORTTECHNOLOGY	Yield And Disease Resistance For Three Bacterial Wilt-Resistant Tomato Rootstocks	10.21273/HORTTECH04318-19
18	100																																	2019	JOURNAL OF APPLIED MICROBIOLOGY	Antibacterial Activity Against Ralstonia Solanacearum Of The Lipopeptides Secreted From The Bacillus Amyloliquefaciens Strain Fjat-2349	10.1111/jam.14213
19	82.5																																	2019	PLANT SCIENCE	The Plant-Based Chimeric Antimicrobial Protein Slp14A-Ppc20 Protects Tomato Against Bacterial Wilt Disease Caused By Ralstonia Solanacearum	10.1016/j.plantsci.2018.11.017
20	74.23																																	2019	JOURNAL OF BIOSCIENCE AND BIOENGINEERING	Two Citrate Chemoreceptors Involved In Chemotaxis To Citrate And/Or Citrate-Metal Complexes In Ralstonia Pseudosolanacearum	10.1016/j.jbiosc.2018.07.014
21	20																																	2019	MOLECULAR PLANT PATHOLOGY	Type Iii Secretion Inhibitors For The Management Of Bacterial Plant Diseases	10.1111/mpp.12736
22	100																																	2018	INDIAN JOURNAL OF MICROBIOLOGY	Development Of T3Ss Mutants (Hrpb (-) And Hrcv (-) ) Of Ralstonia Solanacearum, Evaluation Of Virulence Attenuation In Brinjal And Tomato-A Pre-Requisite To Validate T3Es Of R-Solanacearum	10.1007/s12088-018-0736-y
23	100	100	100																															2018	MOLECULAR PLANT PATHOLOGY	A Putative Lysr-Type Transcriptional Regulator Prho Positively Regulates The Type Iii Secretion System And Contributes To The Virulence Of Ralstonia Solanacearum	10.1111/mpp.12660
24	100																																	2018	THEORETICAL AND APPLIED GENETICS	Identification Of A Molecular Marker Tightly Linked To Bacterial Wilt Resistance In Tomato By Genome-Wide Snp Analysis	10.1007/s00122-018-3054-1
25	100																																	2018	ENVIRONMENTAL MICROBIOLOGY	Metabolomics Of Tomato Xylem Sap During Bacterial Wilt Reveals Ralstonia Solanacearum Produces Abundant Putrescine, A Metabolite That Accelerates Wilt Disease	10.1111/1462-2920.14020
26	78																																	2018	MICROBIAL PATHOGENESIS	Antigenic And Pathogenicity Activities Of Ralstonia Solanacearum Race 3 Biovar 2 Molecularly Identified And Detected By Indirect Elisa Using Polyclonal Antibodies Generated In Rabbits	10.1016/j.micpath.2017.12.060
27	79.9																																	2018	ZEMDIRBYSTE-AGRICULTURE	Virus-Induced Gene Silencing For Functional Analysis Of Eds1 Gene In Tomato Infected With Ralstonia Solanacearuni	10.13080/z-a.2018.105.045
28	70																																	2018	ACTA AGRICULTURAE SCANDINAVICA SECTION B-SOIL AND PLANT SCIENCE	Bacillus Pumilus Wp8 Exhibits Biocontrol Efficacy Against Tomato Bacterial Wilt Via Attenuation Of The Virulence Of The Pathogenic Bacterium	10.1080/09064710.2017.1416663
29	100																																	2017	FRONTIERS IN PLANT SCIENCE	Ferulic Acid, But Not All Hydroxycinnamic Acids, Is A Novel T3Ss Inducer Of Ralstonia Solanacearum And Promotes Its Infection Process In Host Plants Under Hydroponic Condition	10.3389/fpls.2017.01595
30	100																																	2017	PLANT CELL	Direct And Indirect Visualization Of Bacterial Effector Delivery Into Diverse Plant Cell Types During Infection	10.1105/tpc.17.00027
31	0.27	28	33																															2017	PLANT PATHOLOGY	Ralstonia Solanacearum Virulence In Tomato Seedlings Inoculated By Leaf Clipping	10.1111/ppa.12628
32	34.8																																	2017	EVOLUTION	Parasites And Competitors Suppress Bacterial Pathogen Synergistically Due To Evolutionary Trade-Offs	10.1111/evo.13143
33	76																																	2016	MBIO	Probiotic Diversity Enhances Rhizosphere Microbiome Function And Plant Disease Suppression	10.1128/mBio.01790-16
34	94																																	2016	JOURNAL OF MICROBIOLOGY AND BIOTECHNOLOGY	Biological Potential Of Bioorganic Fertilizer Fortified With Bacterial Antagonist For The Control Of Tomato Bacterial Wilt And The Promotion Of Crop Yields	10.4014/jmb.1604.04021
35	100																																	2016	MOLECULAR PLANT PATHOLOGY	The Vascular Plant-Pathogenic Bacterium Ralstonia Solanacearum Produces Biofilms Required For Its Virulence On The Surfaces Of Tomato Cells Adjacent To Intercellular Spaces	10.1111/mpp.12335
36	95																																	2016	PLOS PATHOGENS	Escaping Underground Nets: Extracellular Dnases Degrade Plant Extracellular Traps And Contribute To Virulence Of The Plant Pathogenic Bacterium Ralstonia Solanacearum	10.1371/journal.ppat.1005686
37	87.5	95																																2016	MBIO	Degradation Of The Plant Defense Signal Salicylic Acid Protects Ralstonia Solanacearum From Toxicity And Enhances Virulence On Tobacco	10.1128/mBio.00656-16
38	60	8	64	50	34	8	48	86	66	72	76	88	84	2	2	62	70	72	88	46	66	70	18	56	68	56	88	78	10	88	92	0	0	2015	HORTICULTURE ENVIRONMENT AND BIOTECHNOLOGY	Development Of A Scar Marker Linked To Bacterial Wilt (Ralstonia Solanacearum) Resistance In Tomato Line Hawaii 7996 Using Bulked-Segregant Analysis	10.1007/s13580-015-1050-9
39	100																																	2015	FRONTIERS IN MICROBIOLOGY	Prhn, A Putative Marr Family Transcriptional Regulator, Is Involved In Positive Regulation Of Type Iii Secretion System And Full Virulence Of Ralstonia Solanacearum	10.3389/fmicb.2015.00357
40	28.3	23.7	4.2	2																														2015	JOURNAL OF PHYTOPATHOLOGY	Direct Delivery Of Inoculum To Shoot Tissue Interferes With Genotypic Resistance To Ralstonia Solanacearum In Tomato Seedlings	10.1111/jph.12281
41	95	95	95	95	92.5																													2015	MBIO	Ralstonia Solanacearum Uses Inorganic Nitrogen Metabolism For Virulence, Atp Production, And Detoxification In The Oxygen-Limited Host Xylem Environment	10.1128/mBio.02471-14
42	100																																	2015	BIOLOGICAL CONTROL	Biological Control Of Eucalyptus Bacterial Wilt With Rhizobacteria	10.1016/j.biocontrol.2014.09.007
43	64.6	88.5																																2015	RSC ADVANCES	Isolation Of Bacillus Amyloliquefaciens Jk6 And Identification Of Its Lipopeptides Surfactin For Suppressing Tomato Bacterial Wilt	10.1039/c5ra13142a
44	83.4																																	2014	JOURNAL OF AGRICULTURAL AND FOOD CHEMISTRY	Suppression Of Bacterial Wilt Of Tomato By Bioorganic Fertilizer Made From The Antibacterial Compound Producing Strain Bacillus Amyloliquefaciens Hr62	10.1021/jf503136a
45	90.1	71.5																																2014	CROP PROTECTION	Induction Of Systemic Resistance And Defense-Related Enzymes After Elicitation Of Resistance By Rhizobacteria And Silicon Application Against Ralstonia Solanacearum In Tomato (Solanum Lycopersicum)	10.1016/j.cropro.2013.10.021
46	100	71.25	100	91.25																														2013	MBIO	Ralstonia Solanacearum Requires Pops, An Ancient Avre-Family Effector, For Virulence And To Overcome Salicylic Acid-Mediated Defenses During Tomato Pathogenesis	10.1128/mBio.00875-13
47	67	85	60	92																														2013	MICROBES AND ENVIRONMENTS	Bacillus Thuringiensis Suppresses Bacterial Wilt Disease Caused By Ralstonia Solanacearum With Systemic Induction Of Defense-Related Gene Expression In Tomato	10.1264/jsme2.ME12162
48	100																																	2013	SCIENTIFIC WORLD JOURNAL	Elicitor-Induced Defense Responses In Solanum Lycopersicum Against Ralstonia Solanacearum	10.1155/2013/561056
49	100																																	2012	JOURNAL OF PLANT DISEASES AND PROTECTION	Tssm Is Essential For Virulence And Required For Type Vi Secretion In Ralstonia Solanacearum	10.1007/BF03356431
50	100																																	2012	PHYTOPATHOLOGY	So Near And Yet So Far: The Specific Case Of Ralstonia Solanacearum Populations From Cote D'Ivoire In Africa	10.1094/PHYTO-11-11-0300
51	77.6																																	2012	PLANT DISEASE	Isolation Of Methyl Gallate From Toxicodendron Sylvestre And Its Effect On Tomato Bacterial Wilt	10.1094/PDIS-03-11-0150-RE
52	86.2																																	2012	MICROBIOLOGICAL RESEARCH	Isolation And Characterization Of Pseudomonas Brassicacearum J12 As An Antagonist Against Ralstonia Solanacearum And Identification Of Its Antimicrobial Components	10.1016/j.micres.2012.01.003
53	100																																	2011	JOURNAL OF BACTERIOLOGY	A Motn Mutant Of Ralstonia Solanacearum Is Hypermotile And Has Reduced Virulence	10.1128/JB.01360-10
54	62.5																																	2011	MOLECULAR PLANT-MICROBE INTERACTIONS	Ralstonia Solanacearum Virulence Increased Following Large Interstrain Gene Transfers By Natural Transformation	10.1094/MPMI-09-10-0197
55	100																																	2011	PLOS ONE	Ralstonia Solanacearum Extracellular Polysaccharide Is A Specific Elicitor Of Defense Responses In Wilt-Resistant Tomato Plants	10.1371/journal.pone.0015853
56	100	100																																2010	APPLIED AND ENVIRONMENTAL MICROBIOLOGY	Ralstonia Solanacearum Dps Contributes To Oxidative Stress Tolerance And To Colonization Of And Virulence On Tomato Plants	10.1128/AEM.01742-10
57	100																																	2010	PLANT MOLECULAR BIOLOGY	Analysis Of Cell Wall Proteins Regulated In Stem Of Susceptible And Resistant Tomato Species After Inoculation With Ralstonia Solanacearum: A Proteomic Approach	10.1007/s11103-010-9646-z
58	100																																	2010	COMMUNICATIONS IN SOIL SCIENCE AND PLANT ANALYSIS	Physiological Responses Of Calcium-Efficient And Calcium-Inefficient Tomato Genotypes To Differential Bacterial Wilt Conditions	10.1080/00103624.2010.482165
